# Supplementary material for: scTIGER: A Deep-Learning Method for Inferring Gene Regulatory Networks from Case versus Control scRNA-seq Datasets
Source: Int J Mol Sci. 2023 Aug 28;24(17):13339. doi: 10.3390/ijms241713339 (PMC10488287; doi:10.3390/ijms241713339)
Supplement: Supplementary file 1 [file ijms-24-13339-s001.zip]

Archive with 1 entries (1 files):
- ijms-2511507-supplementary.pdf
